# Supplementary material for: Hyocholic Acid Species as the Key Modulator for Cecal Epithelial Homeostasis in Low-Birth-Weight Piglets
Source: Nutrients. 2025 Oct 30;17(21):3415. doi: 10.3390/nu17213415 (PMC12608154; doi:10.3390/nu17213415)
Supplement: Supplementary file 1 [file nutrients-17-03415-s001.zip]

Archive with 1 entries (1 files):
- nutrients-3906552-supplementary.pdf
